# Supplementary material for: Disentangling primer interactions improves SARS-CoV-2 genome sequencing by multiplex tiling PCR
Source: PLoS One. 2020 Sep 18;15(9):e0239403. doi: 10.1371/journal.pone.0239403 (PMC7500614; doi:10.1371/journal.pone.0239403)
Supplement: S1 Table — (XLSX) [file pone.0239403.s001.xlsx]

## Sheet: Sheet1
Table S1 Difference of the N1 primer set to the original V1 primer set
Primer name (nCoV-2019_***)	Operation	Location (1-base)	Direction	Sequence	Tm*	Pool	Re-design strategy
1_RIGHT	remove	386..410	minus	5′-CATCTTTAAGATGTTGACGTGCCTC-3′	66	Pool1
1_RIGHTv2	add	392..416	minus	5′-AAGTGCCATCTTTAAGATGTTGACG-3′	65	Pool1	shifting position by 6-nt
9_RIGHT	remove	2883..2904	minus	5′-ATGACAGCATCTGCCACAACAC-3′	68	Pool1
9_RIGHTv2	add	2886..2907	minus	5′-TTTATGACAGCATCTGCCACAA-3′	64	Pool1	shifting position by 3-nt
13_RIGHT	remove	4143..4164	minus	5′-ACCACAGCAGTTAAAACACCCT-3′	67	Pool1
13_RIGHTv2	add	4146..4167	minus	5′-ATAACCACAGCAGTTAAAACAC-3′	60	Pool1	shifting position by 3-nt
15_RIGHT	remove	4675..4696	minus	5′-AACAGAAACTGTAGCTGGCACT -3′	66	Pool1
15_RIGHTv2	add	4678..4699	minus	5′-AGAAACAGAAACTGTAGCTGGC-3′	65	Pool1	shifting position by 3-nt
21_LEFT	remove	6168..6196	plus	5′-TGGCTATTGATTATAAACACTACACACCC-3′	66	Pool1
21_LEFTv2	add	6165..6193	plus	5′-TGGTGGCTATTGATTATAAACACTACACA-3′	65	Pool1	shifting position by 3-nt
32_RIGHT	remove	9835..9858	minus	5′-AGCACATCACTACGCAACTTTAGA -3′	66	Pool2
32_RIGHTv2	add	9841..9864	minus	5′-GGTAATAGCACATCACTACGCAAC -3′	65	Pool2	shifting position by 6-nt
36_LEFT	remove	10667..10688	plus	5′-TTAGCTTGGTTGTACGCTGCTG-3′	68	Pool2
36_LEFTv2	add	10652..10680	plus	5′-ATTACAGTTAATGTTTTAGCTTGGTTGTA-3′	62	Pool2	shifting position by 8-nt and extending 5' tail by 4-nt
38_RIGHT	remove	11669..11693	minus	5′-CACCAAGAGTCAGTCTAAAGTAGCG-3′	67	Pool2
38_RIGHTv2	add	11675..11701	minus	5′-ATCATAAACACCAAGAGTCAGTCTAAA-3′	63	Pool2	shifting position by 6-nt and extending the 5' end by 2-nt
66_ LEFT	remove	19845..19866	plus	5′-GGGTGTGGACATTGCTGCTAAT-3′	68	Pool2
66_ LEFTv2	add	19845..19863	plus	5′-GGGTGTGGACATTGCTGCT-3′	69	Pool2	removing 3-nt on the 3' end
76_RIGHT	remove	23193..23214	minus	5′-ACACCTGTGCCTGTTAAACCAT-3′	67	Pool2
76_RIGHTv2	add	23241..23265	minus	5′-TCTCTGCCAAATTGTTGGAAAGGCA-3′	69	Pool2	Primer3
89_LEFT	remove	26836..26857	plus	5′-GTACGCGTTCCATGTGGTCATT-3′	68	Pool1
89_LEFTv2	add	26833..26854	plus	5′-CGCGTACGCGTTCCATGTGGTC-3′	74	Pool1	shifting position by 3-nt
89_RIGHT	remove	27203..27227	minus	5′-ACCTGAAAGTCAACGAGATGAAACA-3′	66	Pool1
89_RIGHTv2	add	27209..27233	minus	5′-ATAGTAACCTGAAAGTCAACGAGAT-3′	63	Pool1	shifting position by 6-nt
	* Tm for Q5 High-Fidelity DNA Polymerase calculated in NEB web site tool (https://tmcalculator.neb.com/)

## Sheet: Sheet2
ID	Sequence	Tm	Ta	Notes
1_RIGHT	CATCTTTAAGATGTTGACGTGCCTC	66	66	OK
1_RIGHTv2	AAGTGCCATCTTTAAGATGTTGACG	65	66	OK
9_RIGHT	ATGACAGCATCTGCCACAACAC	68	65	OK
9_RIGHTv2	TTTATGACAGCATCTGCCACAA	64	65	OK
13_RIGHT	ACCACAGCAGTTAAAACACCCT	67	61	OK--Tm difference is greater than the recommended limit of 5 °C.
13_RIGHTv2	ATAACCACAGCAGTTAAAACAC	60	61	OK--Tm difference is greater than the recommended limit of 5 °C.
15_RIGHT	AACAGAAACTGTAGCTGGCACT	66	66	OK
15_RIGHTv2	AGAAACAGAAACTGTAGCTGGC	65	66	OK
21_LEFT	TGGCTATTGATTATAAACACTACACACCC	66	66	OK
21_LEFTv2	TGGTGGCTATTGATTATAAACACTACACA	65	66	OK
32_RIGHT	AGCACATCACTACGCAACTTTAGA	66	66	OK
32_RIGHTv2	GGTAATAGCACATCACTACGCAAC	65	66	OK
36_LEFT	TTAGCTTGGTTGTACGCTGCTG	68	63	OK--Tm difference is greater than the recommended limit of 5 °C.
36_LEFTv2	ATTACAGTTAATGTTTTAGCTTGGTTGTA	62	63	OK--Tm difference is greater than the recommended limit of 5 °C.
38_RIGHT	CACCAAGAGTCAGTCTAAAGTAGCG	67	64	OK
38_RIGHTv2	ATCATAAACACCAAGAGTCAGTCTAAA	63	64	OK
66_ LEFT	GGGTGTGGACATTGCTGCTAAT	68	69	OK
66_ LEFTv2	GGGTGTGGACATTGCTGCT	69	69	OK
76_RIGHT	ACACCTGTGCCTGTTAAACCAT	67	68	OK-- Annealing temperature for experiments with this enzyme should typically not exceed 68°C.
76_RIGHTv2	TCTCTGCCAAATTGTTGGAAAGGCA	69	68	OK-- Annealing temperature for experiments with this enzyme should typically not exceed 68°C.
89_LEFT	GTACGCGTTCCATGTGGTCATT	68	69	OK--Tm difference is greater than the recommended limit of 5 °C.
89_LEFTv2	CGCGTACGCGTTCCATGTGGTC	74	69	OK--Tm difference is greater than the recommended limit of 5 °C.
89_RIGHT	ACCTGAAAGTCAACGAGATGAAACA	66	64	OK
89_RIGHTv2	ATAGTAACCTGAAAGTCAACGAGAT	63	64	OK
