# Supplementary material for: Disentangling primer interactions improves SARS-CoV-2 genome sequencing by multiplex tiling PCR
Source: PLoS One. 2020 Sep 18;15(9):e0239403. doi: 10.1371/journal.pone.0239403 (PMC7500614; doi:10.1371/journal.pone.0239403)
Supplement: S1 Appendix — (BED) [file pone.0239403.s003.bed]

MN908947.3	219	220	product_1
MN908947.3	522	523	product_2
MN908947.3	834	835	product_3
MN908947.3	1139	1140	product_4
MN908947.3	1446	1447	product_5
MN908947.3	1768	1769	product_6
MN908947.3	2071	2072	product_7
MN908947.3	2386	2387	product_8
MN908947.3	2704	2705	product_9
MN908947.3	3017	3018	product_10
MN908947.3	3337	3338	product_11
MN908947.3	3656	3657	product_12
MN908947.3	3967	3968	product_13
MN908947.3	4251	4252	product_14
MN908947.3	4494	4495	product_15
MN908947.3	4826	4827	product_16
MN908947.3	5129	5130	product_17
MN908947.3	5436	5437	product_18
MN908947.3	5759	5760	product_19
MN908947.3	6069	6070	product_20
MN908947.3	6358	6359	product_21
MN908947.3	6669	6670	product_22
MN908947.3	6917	6918	product_23
MN908947.3	7224	7225	product_24
MN908947.3	7499	7500	product_25
MN908947.3	7822	7823	product_26
MN908947.3	8141	8142	product_27
MN908947.3	8454	8455	product_28
MN908947.3	8788	8789	product_29
MN908947.3	9079	9080	product_30
MN908947.3	9394	9395	product_31
MN908947.3	9667	9668	product_32
MN908947.3	9977	9978	product_33
MN908947.3	10267	10268	product_34
MN908947.3	10562	10563	product_35
MN908947.3	10869	10870	product_36
MN908947.3	11196	11197	product_37
MN908947.3	11499	11500	product_38
MN908947.3	11751	11752	product_39
MN908947.3	12059	12060	product_40
MN908947.3	12299	12300	product_41
MN908947.3	12609	12610	product_42
MN908947.3	12902	12903	product_43
MN908947.3	13202	13203	product_44
MN908947.3	13508	13509	product_45
MN908947.3	13791	13792	product_46
MN908947.3	14108	14109	product_47
MN908947.3	14403	14404	product_48
MN908947.3	14735	14736	product_49
MN908947.3	15055	15056	product_50
MN908947.3	15365	15366	product_51
MN908947.3	15683	15684	product_52
MN908947.3	16017	16018	product_53
MN908947.3	16313	16314	product_54
MN908947.3	16624	16625	product_55
MN908947.3	16949	16950	product_56
MN908947.3	17258	17259	product_57
MN908947.3	17570	17571	product_58
MN908947.3	17867	17868	product_59
MN908947.3	18156	18157	product_60
MN908947.3	18462	18463	product_61
MN908947.3	18787	18788	product_62
MN908947.3	19096	19097	product_63
MN908947.3	19409	19410	product_64
MN908947.3	19743	19744	product_65
MN908947.3	20049	20050	product_66
MN908947.3	20371	20372	product_67
MN908947.3	20680	20681	product_68
MN908947.3	20977	20978	product_69
MN908947.3	21264	21265	product_70
MN908947.3	21549	21550	product_71
MN908947.3	21847	21848	product_72
MN908947.3	22153	22154	product_73
MN908947.3	22455	22456	product_74
MN908947.3	22709	22710	product_75
MN908947.3	23005	23006	product_76
MN908947.3	23321	23322	product_77
MN908947.3	23644	23645	product_78
MN908947.3	23978	23979	product_79
MN908947.3	24272	24273	product_80
MN908947.3	24589	24590	product_81
MN908947.3	24885	24886	product_82
MN908947.3	25173	25174	product_83
MN908947.3	25475	25476	product_84
MN908947.3	25797	25798	product_85
MN908947.3	26108	26109	product_86
MN908947.3	26393	26394	product_87
MN908947.3	26716	26717	product_88
MN908947.3	27030	27031	product_89
MN908947.3	27336	27337	product_90
MN908947.3	27649	27650	product_91
MN908947.3	27977	27978	product_92
MN908947.3	28272	28273	product_93
MN908947.3	28586	28587	product_94
MN908947.3	28869	28870	product_95
MN908947.3	29181	29182	product_96
MN908947.3	29414	29415	product_97
MN908947.3	29750	29751	product_98
